# Supplementary material for: Torularhodin Alleviates Hepatic Dyslipidemia and Inflammations in High-Fat Diet-Induced Obese Mice via PPARα Signaling Pathway
Source: Molecules. 2022 Sep 27;27(19):6398. doi: 10.3390/molecules27196398 (PMC9572851; doi:10.3390/molecules27196398)
Supplement: Supplementary file 1 [file molecules-27-06398-s001.zip]

Archive with 1 entries (1 files):
- molecules-1896724-supplementary.pdf
